# Supplementary material for: Identifying Trauma Patients in Need for Emergency Surgery in the Prehospital Setting: The Prehospital Prediction of In-Hospital Emergency Treatment (PROPHET) Study
Source: J Clin Med. 2023 Oct 20;12(20):6660. doi: 10.3390/jcm12206660 (PMC10607301; doi:10.3390/jcm12206660)
Supplement: Supplementary file 1 [file jcm-12-06660-s001.zip]

Archive with 2 entries (2 files):
- Prophet score calculator.xlsx
- Supplement PROPHET 2.0.pdf
