# Supplementary material for: Identifying Trauma Patients in Need for Emergency Surgery in the Prehospital Setting: The Prehospital Prediction of In-Hospital Emergency Treatment (PROPHET) Study
Source: J Clin Med. 2023 Oct 20;12(20):6660. doi: 10.3390/jcm12206660 (PMC10607301; doi:10.3390/jcm12206660)
Supplement: Supplementary file 1 [file jcm-12-06660-s001.zip › Prophet score calculator.xlsx]

## Sheet: -Prophet score-
Variable	Coefficient	Value	Score
Age (years)	0.0066	60	0.396
Penetrating trauma	0.6953	YES	0.6953
Injury from fall	0.7058	YES	0.7058
Neurological status	0	GCS = 3-8 or AVPU=UNRESPONSIVE	1.7413
GCS = 9-13	1.4591
GCS = 3-8 or AVPU=UNRESPONSIVE	1.7413
AVPU = ALERT	-0.456
AVPU = VERBAL	0.8745
AVPU = PAIN	-0.0812
Cardiac Arrest	1.1265	YES	1.1265
Systolic blood pressure *	0	90-180 mmHg	0
<90 mmHg	0.7608
>180 mmHg	0.0992
Diastolic blood pressure *	0	<50 mmHg	0
<50 mmHg	-0.0325
>90 mmHg	-0.1715
Heart rate *	0	<60	0
<60	0.1351
100-120	0.1309
>120	0.3192
Respiratory rate *	0	15-29	0
15-29	-0.1032
>=30	0.6903
Shock index	0	0.7-1.3	0.3156
0.7-1.3	0.3156
>1.3	0.0464
Endotracheal intubation	1.0523	YES	1.0523	Total score	EOR probability
			6.0328	2.3228	0.910748
* contribute to the score only for patients who did not not develop cardiac arrest

## Sheet: Dropdown lists
AGE	Y/N	Neuro	SBP	DBP	HR	RR	SI
0	YES	GCS = 14-15	90-180 mmHg	50-90 mmHg	60-100	<15	<0.7
1	NO	GCS = 9-13	<90 mmHg	<50 mmHg	<60	15-29	0.7-1.3
2		GCS = 3-8 or AVPU=UNRESPONSIVE	>180 mmHg	>90 mmHg	100-120	>=30	>1.3
3		AVPU = ALERT			>120
4		AVPU = VERBAL
5		AVPU = PAIN
6
7
8
9
10
11
12
13
14
15
16
17
18
19
20
21
22
23
24
25
26
27
28
29
30
31
32
33
34
35
36
37
38
39
40
41
42
43
44
45
46
47
48
49
50
51
52
53
54
55
56
57
58
59
60
61
62
63
64
65
66
67
68
69
70
71
72
73
74
75
76
77
78
79
80
81
82
83
84
85
86
87
88
89
90
91
92
93
94
95
96
97
98
99
100
